# Supplementary material for: Spider Mite Response, Agronomic Performance, and Stability of a Urochloa spp. Diversity Panel Under Field Conditions
Source: Plants (Basel). 2026 Apr 5;15(7):1117. doi: 10.3390/plants15071117 (PMC13074608; doi:10.3390/plants15071117)
Supplement: Supplementary file 1 [file plants-15-01117-s001.zip]

Archive with 2 entries (2 files):
- Supplementary Table S1_Genotypes.pdf
- Supplementary Table S2.pdf
